# Supplementary material for: Demographic and Component Allee Effects in Southern Lake Superior Gray Wolves
Source: PLoS One. 2016 Mar 1;11(3):e0150535. doi: 10.1371/journal.pone.0150535 (PMC4801012; doi:10.1371/journal.pone.0150535)
Supplement: S1 Table — (XLSX) [file pone.0150535.s018.xlsx]

## Sheet: Data
sim	MF	category
1	MF1	4
2	MF1	2
3	MF1	4
4	MF1	2
5	MF1	4
6	MF1	4
7	MF1	4
8	MF1	2
9	MF1	3
10	MF1	4
11	MF1	2
12	MF1	2
13	MF1	2
14	MF1	4
15	MF1	2
16	MF1	4
17	MF1	4
18	MF1	2
19	MF1	3
20	MF1	4
21	MF1	4
22	MF1	2
23	MF1	2
24	MF1	4
25	MF1	2
26	MF1	4
27	MF1	4
28	MF1	2
29	MF1	2
30	MF1	4
31	MF1	4
32	MF1	3
33	MF1	4
34	MF1	2
35	MF1	3
36	MF1	4
37	MF1	2
38	MF1	4
39	MF1	2
40	MF1	4
41	MF1	3
42	MF1	3
43	MF1	2
44	MF1	4
45	MF1	4
46	MF1	2
47	MF1	3
48	MF1	2
49	MF1	1
50	MF1	4
51	MF1	2
52	MF1	4
53	MF1	3
54	MF1	2
55	MF1	3
56	MF1	4
57	MF1	2
58	MF1	1
59	MF1	2
60	MF1	2
61	MF1	1
62	MF1	4
63	MF1	3
64	MF1	2
65	MF1	3
66	MF1	1
67	MF1	4
68	MF1	2
69	MF1	4
70	MF1	2
71	MF1	2
72	MF1	3
73	MF1	2
74	MF1	4
75	MF1	4
76	MF1	1
77	MF1	4
78	MF1	4
79	MF1	2
80	MF1	3
81	MF1	4
82	MF1	3
83	MF1	2
84	MF1	2
85	MF1	3
86	MF1	2
87	MF1	1
88	MF1	2
89	MF1	4
90	MF1	4
91	MF1	4
92	MF1	3
93	MF1	2
94	MF1	4
95	MF1	2
96	MF1	4
97	MF1	2
98	MF1	3
99	MF1	2
100	MF1	4
101	MF2	2
102	MF2	3
103	MF2	4
104	MF2	4
105	MF2	4
106	MF2	3
107	MF2	4
108	MF2	4
109	MF2	3
110	MF2	4
111	MF2	4
112	MF2	3
113	MF2	4
114	MF2	4
115	MF2	3
116	MF2	4
117	MF2	4
118	MF2	3
119	MF2	4
120	MF2	4
121	MF2	4
122	MF2	4
123	MF2	3
124	MF2	4
125	MF2	4
126	MF2	3
127	MF2	4
128	MF2	4
129	MF2	4
130	MF2	4
131	MF2	4
132	MF2	4
133	MF2	3
134	MF2	4
135	MF2	4
136	MF2	4
137	MF2	4
138	MF2	4
139	MF2	4
140	MF2	4
141	MF2	4
142	MF2	4
143	MF2	4
144	MF2	4
145	MF2	4
146	MF2	4
147	MF2	2
148	MF2	4
149	MF2	3
150	MF2	4
151	MF2	2
152	MF2	4
153	MF2	4
154	MF2	3
155	MF2	4
156	MF2	4
157	MF2	4
158	MF2	3
159	MF2	4
160	MF2	4
161	MF2	4
162	MF2	4
163	MF2	4
164	MF2	4
165	MF2	3
166	MF2	3
167	MF2	4
168	MF2	2
169	MF2	4
170	MF2	4
171	MF2	4
172	MF2	4
173	MF2	3
174	MF2	4
175	MF2	4
176	MF2	4
177	MF2	3
178	MF2	4
179	MF2	4
180	MF2	4
181	MF2	3
182	MF2	4
183	MF2	4
184	MF2	4
185	MF2	4
186	MF2	4
187	MF2	4
188	MF2	4
189	MF2	4
190	MF2	4
191	MF2	4
192	MF2	3
193	MF2	3
194	MF2	3
195	MF2	3
196	MF2	4
197	MF2	4
198	MF2	4
199	MF2	4
200	MF2	4
201	MF3	4
202	MF3	4
203	MF3	3
204	MF3	4
205	MF3	4
206	MF3	4
207	MF3	4
208	MF3	4
209	MF3	3
210	MF3	4
211	MF3	4
212	MF3	4
213	MF3	4
214	MF3	4
215	MF3	3
216	MF3	3
217	MF3	2
218	MF3	4
219	MF3	4
220	MF3	4
221	MF3	4
222	MF3	4
223	MF3	4
224	MF3	4
225	MF3	4
226	MF3	4
227	MF3	2
228	MF3	2
229	MF3	3
230	MF3	4
231	MF3	4
232	MF3	3
233	MF3	3
234	MF3	4
235	MF3	4
236	MF3	3
237	MF3	3
238	MF3	4
239	MF3	3
240	MF3	4
241	MF3	4
242	MF3	4
243	MF3	4
244	MF3	4
245	MF3	4
246	MF3	4
247	MF3	3
248	MF3	3
249	MF3	4
250	MF3	4
251	MF3	4
252	MF3	4
253	MF3	3
254	MF3	4
255	MF3	4
256	MF3	4
257	MF3	3
258	MF3	4
259	MF3	3
260	MF3	4
261	MF3	2
262	MF3	4
263	MF3	4
264	MF3	3
265	MF3	4
266	MF3	4
267	MF3	3
268	MF3	3
269	MF3	4
270	MF3	4
271	MF3	3
272	MF3	3
273	MF3	4
274	MF3	4
275	MF3	4
276	MF3	3
277	MF3	4
278	MF3	4
279	MF3	4
280	MF3	4
281	MF3	4
282	MF3	4
283	MF3	4
284	MF3	3
285	MF3	4
286	MF3	4
287	MF3	2
288	MF3	4
289	MF3	4
290	MF3	4
291	MF3	2
292	MF3	4
293	MF3	3
294	MF3	3
295	MF3	4
296	MF3	2
297	MF3	4
298	MF3	3
299	MF3	4
300	MF3	4
301	MF4	3
302	MF4	3
303	MF4	4
304	MF4	4
305	MF4	4
306	MF4	4
307	MF4	3
308	MF4	3
309	MF4	4
310	MF4	3
311	MF4	4
312	MF4	4
313	MF4	3
314	MF4	4
315	MF4	3
316	MF4	4
317	MF4	3
318	MF4	4
319	MF4	4
320	MF4	4
321	MF4	4
322	MF4	3
323	MF4	3
324	MF4	4
325	MF4	4
326	MF4	4
327	MF4	4
328	MF4	4
329	MF4	3
330	MF4	3
331	MF4	4
332	MF4	4
333	MF4	4
334	MF4	4
335	MF4	4
336	MF4	3
337	MF4	4
338	MF4	4
339	MF4	4
340	MF4	4
341	MF4	4
342	MF4	4
343	MF4	4
344	MF4	4
345	MF4	4
346	MF4	4
347	MF4	4
348	MF4	3
349	MF4	4
350	MF4	3
351	MF4	3
352	MF4	4
353	MF4	4
354	MF4	3
355	MF4	4
356	MF4	4
357	MF4	3
358	MF4	4
359	MF4	4
360	MF4	4
361	MF4	4
362	MF4	4
363	MF4	4
364	MF4	4
365	MF4	4
366	MF4	4
367	MF4	3
368	MF4	4
369	MF4	3
370	MF4	4
371	MF4	4
372	MF4	3
373	MF4	4
374	MF4	3
375	MF4	4
376	MF4	4
377	MF4	4
378	MF4	4
379	MF4	3
380	MF4	4
381	MF4	4
382	MF4	4
383	MF4	4
384	MF4	4
385	MF4	4
386	MF4	4
387	MF4	4
388	MF4	4
389	MF4	4
390	MF4	4
391	MF4	4
392	MF4	4
393	MF4	4
394	MF4	3
395	MF4	3
396	MF4	3
397	MF4	2
398	MF4	3
399	MF4	3
400	MF4	4
401	MF5	4
402	MF5	3
403	MF5	3
404	MF5	4
405	MF5	4
406	MF5	4
407	MF5	4
408	MF5	4
409	MF5	4
410	MF5	4
411	MF5	3
412	MF5	4
413	MF5	4
414	MF5	4
415	MF5	4
416	MF5	4
417	MF5	3
418	MF5	4
419	MF5	3
420	MF5	3
421	MF5	4
422	MF5	4
423	MF5	4
424	MF5	3
425	MF5	3
426	MF5	3
427	MF5	4
428	MF5	4
429	MF5	4
430	MF5	4
431	MF5	4
432	MF5	3
433	MF5	4
434	MF5	4
435	MF5	4
436	MF5	4
437	MF5	4
438	MF5	4
439	MF5	4
440	MF5	4
441	MF5	4
442	MF5	4
443	MF5	4
444	MF5	3
445	MF5	3
446	MF5	4
447	MF5	4
448	MF5	3
449	MF5	3
450	MF5	4
451	MF5	4
452	MF5	4
453	MF5	4
454	MF5	4
455	MF5	4
456	MF5	3
457	MF5	3
458	MF5	3
459	MF5	4
460	MF5	4
461	MF5	4
462	MF5	4
463	MF5	4
464	MF5	3
465	MF5	4
466	MF5	4
467	MF5	4
468	MF5	3
469	MF5	4
470	MF5	4
471	MF5	3
472	MF5	4
473	MF5	4
474	MF5	3
475	MF5	4
476	MF5	4
477	MF5	4
478	MF5	3
479	MF5	4
480	MF5	4
481	MF5	4
482	MF5	4
483	MF5	4
484	MF5	3
485	MF5	3
486	MF5	3
487	MF5	4
488	MF5	4
489	MF5	3
490	MF5	4
491	MF5	3
492	MF5	4
493	MF5	3
494	MF5	3
495	MF5	4
496	MF5	4
497	MF5	4
498	MF5	4
499	MF5	4
500	MF5	3
1	MF1L	2
2	MF1L	3
3	MF1L	4
4	MF1L	4
5	MF1L	2
6	MF1L	4
7	MF1L	4
8	MF1L	4
9	MF1L	3
10	MF1L	2
11	MF1L	4
12	MF1L	3
13	MF1L	4
14	MF1L	2
15	MF1L	2
16	MF1L	4
17	MF1L	1
18	MF1L	2
19	MF1L	4
20	MF1L	4
21	MF1L	4
22	MF1L	2
23	MF1L	4
24	MF1L	2
25	MF1L	4
26	MF1L	3
27	MF1L	2
28	MF1L	3
29	MF1L	4
30	MF1L	4
31	MF1L	4
32	MF1L	2
33	MF1L	3
34	MF1L	3
35	MF1L	2
36	MF1L	4
37	MF1L	4
38	MF1L	4
39	MF1L	4
40	MF1L	4
41	MF1L	3
42	MF1L	4
43	MF1L	3
44	MF1L	4
45	MF1L	3
46	MF1L	2
47	MF1L	3
48	MF1L	2
49	MF1L	4
50	MF1L	3
51	MF1L	4
52	MF1L	2
53	MF1L	2
54	MF1L	4
55	MF1L	4
56	MF1L	2
57	MF1L	4
58	MF1L	3
59	MF1L	2
60	MF1L	4
61	MF1L	3
62	MF1L	4
63	MF1L	2
64	MF1L	2
65	MF1L	3
66	MF1L	2
67	MF1L	2
68	MF1L	3
69	MF1L	2
70	MF1L	2
71	MF1L	2
72	MF1L	3
73	MF1L	3
74	MF1L	4
75	MF1L	4
76	MF1L	3
77	MF1L	4
78	MF1L	3
79	MF1L	2
80	MF1L	4
81	MF1L	3
82	MF1L	2
83	MF1L	4
84	MF1L	3
85	MF1L	2
86	MF1L	3
87	MF1L	4
88	MF1L	4
89	MF1L	4
90	MF1L	3
91	MF1L	4
92	MF1L	4
93	MF1L	2
94	MF1L	4
95	MF1L	4
96	MF1L	2
97	MF1L	4
98	MF1L	2
99	MF1L	4
100	MF1L	2
101	MF1H	1
102	MF1H	1
103	MF1H	1
104	MF1H	2
105	MF1H	2
106	MF1H	4
107	MF1H	4
108	MF1H	1
109	MF1H	2
110	MF1H	2
111	MF1H	3
112	MF1H	1
113	MF1H	2
114	MF1H	2
115	MF1H	1
116	MF1H	2
117	MF1H	1
118	MF1H	2
119	MF1H	1
120	MF1H	4
121	MF1H	2
122	MF1H	1
123	MF1H	2
124	MF1H	2
125	MF1H	4
126	MF1H	1
127	MF1H	1
128	MF1H	1
129	MF1H	1
130	MF1H	2
131	MF1H	2
132	MF1H	2
133	MF1H	2
134	MF1H	1
135	MF1H	2
136	MF1H	2
137	MF1H	2
138	MF1H	2
139	MF1H	2
140	MF1H	1
141	MF1H	1
142	MF1H	2
143	MF1H	4
144	MF1H	1
145	MF1H	3
146	MF1H	2
147	MF1H	2
148	MF1H	2
149	MF1H	4
150	MF1H	2
151	MF1H	2
152	MF1H	1
153	MF1H	2
154	MF1H	2
155	MF1H	2
156	MF1H	2
157	MF1H	2
158	MF1H	2
159	MF1H	2
160	MF1H	1
161	MF1H	3
162	MF1H	2
163	MF1H	2
164	MF1H	2
165	MF1H	2
166	MF1H	2
167	MF1H	2
168	MF1H	1
169	MF1H	2
170	MF1H	2
171	MF1H	2
172	MF1H	2
173	MF1H	4
174	MF1H	2
175	MF1H	1
176	MF1H	1
177	MF1H	2
178	MF1H	2
179	MF1H	2
180	MF1H	2
181	MF1H	2
182	MF1H	1
183	MF1H	2
184	MF1H	2
185	MF1H	2
186	MF1H	2
187	MF1H	2
188	MF1H	1
189	MF1H	4
190	MF1H	2
191	MF1H	2
192	MF1H	1
193	MF1H	2
194	MF1H	2
195	MF1H	2
196	MF1H	2
197	MF1H	2
198	MF1H	2
199	MF1H	1
200	MF1H	2
201	MF2L	2
202	MF2L	4
203	MF2L	3
204	MF2L	3
205	MF2L	3
206	MF2L	4
207	MF2L	4
208	MF2L	4
209	MF2L	2
210	MF2L	4
211	MF2L	4
212	MF2L	4
213	MF2L	4
214	MF2L	4
215	MF2L	4
216	MF2L	4
217	MF2L	3
218	MF2L	3
219	MF2L	4
220	MF2L	3
221	MF2L	4
222	MF2L	4
223	MF2L	3
224	MF2L	4
225	MF2L	2
226	MF2L	4
227	MF2L	4
228	MF2L	4
229	MF2L	4
230	MF2L	4
231	MF2L	4
232	MF2L	4
233	MF2L	4
234	MF2L	3
235	MF2L	2
236	MF2L	4
237	MF2L	3
238	MF2L	3
239	MF2L	3
240	MF2L	3
241	MF2L	4
242	MF2L	3
243	MF2L	4
244	MF2L	4
245	MF2L	3
246	MF2L	4
247	MF2L	3
248	MF2L	4
249	MF2L	3
250	MF2L	4
251	MF2L	4
252	MF2L	4
253	MF2L	4
254	MF2L	4
255	MF2L	3
256	MF2L	4
257	MF2L	4
258	MF2L	3
259	MF2L	3
260	MF2L	2
261	MF2L	4
262	MF2L	4
263	MF2L	4
264	MF2L	3
265	MF2L	4
266	MF2L	3
267	MF2L	4
268	MF2L	3
269	MF2L	4
270	MF2L	4
271	MF2L	4
272	MF2L	4
273	MF2L	4
274	MF2L	3
275	MF2L	4
276	MF2L	4
277	MF2L	4
278	MF2L	4
279	MF2L	4
280	MF2L	2
281	MF2L	4
282	MF2L	4
283	MF2L	4
284	MF2L	4
285	MF2L	4
286	MF2L	4
287	MF2L	4
288	MF2L	4
289	MF2L	2
290	MF2L	4
291	MF2L	3
292	MF2L	4
293	MF2L	4
294	MF2L	2
295	MF2L	3
296	MF2L	3
297	MF2L	4
298	MF2L	4
299	MF2L	4
300	MF2L	4
301	MF2H	3
302	MF2H	4
303	MF2H	4
304	MF2H	4
305	MF2H	3
306	MF2H	3
307	MF2H	4
308	MF2H	2
309	MF2H	3
310	MF2H	3
311	MF2H	2
312	MF2H	2
313	MF2H	4
314	MF2H	4
315	MF2H	4
316	MF2H	4
317	MF2H	3
318	MF2H	3
319	MF2H	3
320	MF2H	2
321	MF2H	4
322	MF2H	2
323	MF2H	4
324	MF2H	3
325	MF2H	2
326	MF2H	2
327	MF2H	4
328	MF2H	3
329	MF2H	4
330	MF2H	2
331	MF2H	3
332	MF2H	4
333	MF2H	3
334	MF2H	4
335	MF2H	2
336	MF2H	4
337	MF2H	4
338	MF2H	4
339	MF2H	4
340	MF2H	3
341	MF2H	3
342	MF2H	4
343	MF2H	4
344	MF2H	4
345	MF2H	3
346	MF2H	3
347	MF2H	3
348	MF2H	4
349	MF2H	4
350	MF2H	3
351	MF2H	4
352	MF2H	3
353	MF2H	3
354	MF2H	3
355	MF2H	4
356	MF2H	2
357	MF2H	4
358	MF2H	4
359	MF2H	3
360	MF2H	4
361	MF2H	3
362	MF2H	3
363	MF2H	4
364	MF2H	4
365	MF2H	4
366	MF2H	4
367	MF2H	4
368	MF2H	3
369	MF2H	4
370	MF2H	2
371	MF2H	3
372	MF2H	3
373	MF2H	4
374	MF2H	3
375	MF2H	4
376	MF2H	4
377	MF2H	4
378	MF2H	2
379	MF2H	3
380	MF2H	3
381	MF2H	3
382	MF2H	3
383	MF2H	4
384	MF2H	4
385	MF2H	4
386	MF2H	3
387	MF2H	4
388	MF2H	4
389	MF2H	4
390	MF2H	4
391	MF2H	4
392	MF2H	3
393	MF2H	4
394	MF2H	4
395	MF2H	4
396	MF2H	2
397	MF2H	4
398	MF2H	3
399	MF2H	2
400	MF2H	2
401	MF3L	4
402	MF3L	4
403	MF3L	3
404	MF3L	4
405	MF3L	4
406	MF3L	4
407	MF3L	4
408	MF3L	4
409	MF3L	4
410	MF3L	4
411	MF3L	4
412	MF3L	4
413	MF3L	3
414	MF3L	3
415	MF3L	4
416	MF3L	3
417	MF3L	4
418	MF3L	4
419	MF3L	4
420	MF3L	4
421	MF3L	4
422	MF3L	3
423	MF3L	3
424	MF3L	4
425	MF3L	3
426	MF3L	4
427	MF3L	3
428	MF3L	3
429	MF3L	4
430	MF3L	3
431	MF3L	4
432	MF3L	4
433	MF3L	4
434	MF3L	3
435	MF3L	3
436	MF3L	3
437	MF3L	4
438	MF3L	4
439	MF3L	3
440	MF3L	4
441	MF3L	3
442	MF3L	4
443	MF3L	4
444	MF3L	3
445	MF3L	4
446	MF3L	3
447	MF3L	4
448	MF3L	4
449	MF3L	4
450	MF3L	4
451	MF3L	4
452	MF3L	4
453	MF3L	4
454	MF3L	4
455	MF3L	3
456	MF3L	4
457	MF3L	4
458	MF3L	4
459	MF3L	4
460	MF3L	4
461	MF3L	4
462	MF3L	3
463	MF3L	4
464	MF3L	4
465	MF3L	3
466	MF3L	4
467	MF3L	2
468	MF3L	3
469	MF3L	4
470	MF3L	3
471	MF3L	3
472	MF3L	4
473	MF3L	4
474	MF3L	3
475	MF3L	3
476	MF3L	4
477	MF3L	4
478	MF3L	3
479	MF3L	4
480	MF3L	3
481	MF3L	4
482	MF3L	3
483	MF3L	4
484	MF3L	3
485	MF3L	4
486	MF3L	4
487	MF3L	4
488	MF3L	4
489	MF3L	2
490	MF3L	4
491	MF3L	3
492	MF3L	4
493	MF3L	4
494	MF3L	4
495	MF3L	3
496	MF3L	2
497	MF3L	4
498	MF3L	4
499	MF3L	4
500	MF3L	3
501	MF3H	4
502	MF3H	4
503	MF3H	4
504	MF3H	4
505	MF3H	3
506	MF3H	4
507	MF3H	4
508	MF3H	4
509	MF3H	4
510	MF3H	4
511	MF3H	4
512	MF3H	2
513	MF3H	4
514	MF3H	4
515	MF3H	4
516	MF3H	3
517	MF3H	4
518	MF3H	2
519	MF3H	3
520	MF3H	3
521	MF3H	3
522	MF3H	3
523	MF3H	4
524	MF3H	4
525	MF3H	4
526	MF3H	4
527	MF3H	4
528	MF3H	4
529	MF3H	2
530	MF3H	2
531	MF3H	4
532	MF3H	4
533	MF3H	3
534	MF3H	3
535	MF3H	4
536	MF3H	4
537	MF3H	4
538	MF3H	3
539	MF3H	4
540	MF3H	3
541	MF3H	4
542	MF3H	3
543	MF3H	3
544	MF3H	3
545	MF3H	4
546	MF3H	4
547	MF3H	4
548	MF3H	4
549	MF3H	3
550	MF3H	4
551	MF3H	4
552	MF3H	4
553	MF3H	3
554	MF3H	3
555	MF3H	4
556	MF3H	4
557	MF3H	4
558	MF3H	4
559	MF3H	4
560	MF3H	4
561	MF3H	4
562	MF3H	4
563	MF3H	2
564	MF3H	4
565	MF3H	4
566	MF3H	2
567	MF3H	4
568	MF3H	3
569	MF3H	4
570	MF3H	2
571	MF3H	3
572	MF3H	4
573	MF3H	4
574	MF3H	3
575	MF3H	4
576	MF3H	4
577	MF3H	4
578	MF3H	4
579	MF3H	3
580	MF3H	3
581	MF3H	4
582	MF3H	4
583	MF3H	4
584	MF3H	3
585	MF3H	4
586	MF3H	4
587	MF3H	4
588	MF3H	4
589	MF3H	3
590	MF3H	4
591	MF3H	4
592	MF3H	3
593	MF3H	3
594	MF3H	3
595	MF3H	4
596	MF3H	4
597	MF3H	3
598	MF3H	4
599	MF3H	4
600	MF3H	4
601	MF4L	3
602	MF4L	3
603	MF4L	4
604	MF4L	4
605	MF4L	4
606	MF4L	3
607	MF4L	4
608	MF4L	4
609	MF4L	4
610	MF4L	3
611	MF4L	3
612	MF4L	4
613	MF4L	4
614	MF4L	4
615	MF4L	4
616	MF4L	4
617	MF4L	4
618	MF4L	4
619	MF4L	4
620	MF4L	4
621	MF4L	3
622	MF4L	4
623	MF4L	3
624	MF4L	4
625	MF4L	3
626	MF4L	4
627	MF4L	4
628	MF4L	3
629	MF4L	4
630	MF4L	4
631	MF4L	3
632	MF4L	3
633	MF4L	4
634	MF4L	4
635	MF4L	3
636	MF4L	4
637	MF4L	4
638	MF4L	4
639	MF4L	4
640	MF4L	4
641	MF4L	3
642	MF4L	4
643	MF4L	3
644	MF4L	4
645	MF4L	4
646	MF4L	2
647	MF4L	4
648	MF4L	4
649	MF4L	4
650	MF4L	4
651	MF4L	4
652	MF4L	4
653	MF4L	4
654	MF4L	4
655	MF4L	4
656	MF4L	4
657	MF4L	4
658	MF4L	4
659	MF4L	4
660	MF4L	4
661	MF4L	4
662	MF4L	4
663	MF4L	4
664	MF4L	4
665	MF4L	4
666	MF4L	3
667	MF4L	4
668	MF4L	4
669	MF4L	4
670	MF4L	4
671	MF4L	4
672	MF4L	4
673	MF4L	4
674	MF4L	4
675	MF4L	4
676	MF4L	4
677	MF4L	4
678	MF4L	3
679	MF4L	2
680	MF4L	4
681	MF4L	4
682	MF4L	4
683	MF4L	4
684	MF4L	4
685	MF4L	4
686	MF4L	4
687	MF4L	3
688	MF4L	4
689	MF4L	3
690	MF4L	4
691	MF4L	4
692	MF4L	4
693	MF4L	4
694	MF4L	4
695	MF4L	4
696	MF4L	4
697	MF4L	3
698	MF4L	4
699	MF4L	4
700	MF4L	4
701	MF4H	3
702	MF4H	4
703	MF4H	4
704	MF4H	3
705	MF4H	4
706	MF4H	4
707	MF4H	3
708	MF4H	4
709	MF4H	3
710	MF4H	3
711	MF4H	4
712	MF4H	4
713	MF4H	4
714	MF4H	4
715	MF4H	4
716	MF4H	4
717	MF4H	4
718	MF4H	4
719	MF4H	4
720	MF4H	4
721	MF4H	4
722	MF4H	4
723	MF4H	4
724	MF4H	3
725	MF4H	4
726	MF4H	3
727	MF4H	2
728	MF4H	4
729	MF4H	4
730	MF4H	4
731	MF4H	4
732	MF4H	4
733	MF4H	4
734	MF4H	4
735	MF4H	4
736	MF4H	3
737	MF4H	3
738	MF4H	4
739	MF4H	4
740	MF4H	4
741	MF4H	4
742	MF4H	4
743	MF4H	4
744	MF4H	4
745	MF4H	4
746	MF4H	4
747	MF4H	3
748	MF4H	4
749	MF4H	3
750	MF4H	4
751	MF4H	3
752	MF4H	4
753	MF4H	4
754	MF4H	4
755	MF4H	3
756	MF4H	3
757	MF4H	4
758	MF4H	4
759	MF4H	4
760	MF4H	4
761	MF4H	4
762	MF4H	4
763	MF4H	3
764	MF4H	4
765	MF4H	4
766	MF4H	4
767	MF4H	4
768	MF4H	3
769	MF4H	2
770	MF4H	3
771	MF4H	4
772	MF4H	4
773	MF4H	4
774	MF4H	4
775	MF4H	3
776	MF4H	4
777	MF4H	4
778	MF4H	3
779	MF4H	4
780	MF4H	4
781	MF4H	4
782	MF4H	4
783	MF4H	4
784	MF4H	4
785	MF4H	4
786	MF4H	4
787	MF4H	4
788	MF4H	4
789	MF4H	4
790	MF4H	3
791	MF4H	3
792	MF4H	4
793	MF4H	4
794	MF4H	4
795	MF4H	4
796	MF4H	4
797	MF4H	3
798	MF4H	3
799	MF4H	4
800	MF4H	3
801	MF5L	4
802	MF5L	4
803	MF5L	4
804	MF5L	3
805	MF5L	4
806	MF5L	3
807	MF5L	4
808	MF5L	4
809	MF5L	3
810	MF5L	4
811	MF5L	4
812	MF5L	3
813	MF5L	3
814	MF5L	3
815	MF5L	4
816	MF5L	4
817	MF5L	4
818	MF5L	4
819	MF5L	4
820	MF5L	4
821	MF5L	4
822	MF5L	4
823	MF5L	4
824	MF5L	3
825	MF5L	4
826	MF5L	4
827	MF5L	4
828	MF5L	3
829	MF5L	4
830	MF5L	3
831	MF5L	4
832	MF5L	4
833	MF5L	4
834	MF5L	4
835	MF5L	4
836	MF5L	4
837	MF5L	4
838	MF5L	3
839	MF5L	4
840	MF5L	4
841	MF5L	3
842	MF5L	4
843	MF5L	4
844	MF5L	4
845	MF5L	4
846	MF5L	4
847	MF5L	4
848	MF5L	4
849	MF5L	4
850	MF5L	4
851	MF5L	4
852	MF5L	3
853	MF5L	3
854	MF5L	4
855	MF5L	3
856	MF5L	4
857	MF5L	4
858	MF5L	3
859	MF5L	3
860	MF5L	4
861	MF5L	3
862	MF5L	4
863	MF5L	3
864	MF5L	4
865	MF5L	3
866	MF5L	3
867	MF5L	4
868	MF5L	4
869	MF5L	4
870	MF5L	4
871	MF5L	4
872	MF5L	3
873	MF5L	4
874	MF5L	3
875	MF5L	3
876	MF5L	4
877	MF5L	3
878	MF5L	4
879	MF5L	3
880	MF5L	3
881	MF5L	4
882	MF5L	4
883	MF5L	4
884	MF5L	4
885	MF5L	4
886	MF5L	4
887	MF5L	4
888	MF5L	4
889	MF5L	3
890	MF5L	4
891	MF5L	4
892	MF5L	4
893	MF5L	4
894	MF5L	3
895	MF5L	2
896	MF5L	4
897	MF5L	4
898	MF5L	4
899	MF5L	4
900	MF5L	4
901	MF5H	4
902	MF5H	4
903	MF5H	4
904	MF5H	3
905	MF5H	3
906	MF5H	4
907	MF5H	4
908	MF5H	3
909	MF5H	4
910	MF5H	4
911	MF5H	4
912	MF5H	4
913	MF5H	4
914	MF5H	3
915	MF5H	4
916	MF5H	4
917	MF5H	4
918	MF5H	3
919	MF5H	3
920	MF5H	4
921	MF5H	4
922	MF5H	4
923	MF5H	3
924	MF5H	4
925	MF5H	4
926	MF5H	3
927	MF5H	4
928	MF5H	4
929	MF5H	4
930	MF5H	4
931	MF5H	4
932	MF5H	3
933	MF5H	3
934	MF5H	3
935	MF5H	4
936	MF5H	4
937	MF5H	3
938	MF5H	4
939	MF5H	3
940	MF5H	4
941	MF5H	2
942	MF5H	4
943	MF5H	4
944	MF5H	4
945	MF5H	3
946	MF5H	4
947	MF5H	3
948	MF5H	4
949	MF5H	4
950	MF5H	4
951	MF5H	4
952	MF5H	4
953	MF5H	4
954	MF5H	4
955	MF5H	3
956	MF5H	4
957	MF5H	4
958	MF5H	4
959	MF5H	4
960	MF5H	4
961	MF5H	4
962	MF5H	4
963	MF5H	4
964	MF5H	4
965	MF5H	4
966	MF5H	3
967	MF5H	3
968	MF5H	4
969	MF5H	4
970	MF5H	3
971	MF5H	4
972	MF5H	4
973	MF5H	4
974	MF5H	4
975	MF5H	4
976	MF5H	4
977	MF5H	4
978	MF5H	4
979	MF5H	4
980	MF5H	4
981	MF5H	3
982	MF5H	4
983	MF5H	4
984	MF5H	4
985	MF5H	4
986	MF5H	4
987	MF5H	4
988	MF5H	3
989	MF5H	4
990	MF5H	4
991	MF5H	3
992	MF5H	4
993	MF5H	3
994	MF5H	4
995	MF5H	4
996	MF5H	4
997	MF5H	4
998	MF5H	4
999	MF5H	4
1000	MF5H	4

## Sheet: Categories
Category	Description/definition
1	Simulation did not reach at least 15 wolves, once reaching 15 wolves did not last at least 10 years
2	Strong Allee effect - first portion of spline had positive slope or was concave down and started with negative pgr
3	Weak Allee effect - first portion of spline had positive slope or was concave down, but did not start with negative pgr
4	No Allee effect - first portion of spline had negative slope or was concave up
5	Undetermined
